# Supplementary material for: Effects of Two Kinds of Commercial Organic Fertilizers on Growth and Rhizosphere Soil Properties of Corn on New Reclamation Land
Source: Plants (Basel). 2022 Sep 28;11(19):2553. doi: 10.3390/plants11192553 (PMC9571666; doi:10.3390/plants11192553)
Supplement: Supplementary file 1 [file plants-11-02553-s001.zip]

Archive with 1 entries (1 files):
- plants-1906055-supplementary.pdf
